# Supplementary material for: Isolation of Bacillus amyloliquefaciens D39 and Identification of Its Antimicrobial Proteins Active Against Chestnut Blight
Source: Microorganisms. 2025 Jun 3;13(6):1302. doi: 10.3390/microorganisms13061302 (PMC12195296; doi:10.3390/microorganisms13061302)
Supplement: Supplementary file 1 [file microorganisms-13-01302-s001.zip]

Archive with 1 entries (1 files):
- microorganisms-3598953-supplementary.pdf
